# Supplementary material for: High-dimensional multi-pass flow cytometry via spectrally encoded cellular barcoding
Source: Nat Biomed Eng. Author manuscript; Available in PMC 2024 Mar 27. (PMC10963263; doi:10.1038/s41551-023-01144-9)
Supplement: Supplementary Figure Antibody List [file NIHMS1955381-supplement-Supplementary_Figure_Antibody_List.xlsx]

## Sheet: Supplementary Figure Ab List
Supplementary Figure	Antigen or Marker	Fluorophore	Catalog no.	Clone	Supplier	Description
1	CD3	Krome OrangeTM	B00068	UCHT1	Beckman Coulter	Pan T cell, NKT‐Like cells
2	Viability	LIVE/DEADTM Fixable Near-IR	L34975	-	Invitrogen	Dead cell exclusion
	CD45	BV421TM	304031	HI30	BioLegend	Leukocytes
4	IFNγ	PE	506506	B27	BioLegend	Cytokine secreting cells (mostly NK & T cells)
	TNFα	APC	502912	MAb11	BioLegend	Cytokine/adipokine secreteing cells (mostly monocytes, macrophages, neutrophils, NK & T cells)
	CD4	VioBlue®	130-118-942	REAL103	Miltenyi	CD4 T and NKT‐Like cells
	CD8	VioGreen®	130-122-719	REAL100	Miltenyi	CD8 T, NK, and NKT‐Like cells
	CD3	FITC	130-122-663	REAL104	Miltenyi	Pan T cell, NKT‐Like cells
	CD45	PerCPTM	130-124-865	REAL258	Miltenyi	Leukocytes
5	CCR7	Brilliant Violet 421TM	353208	G043H7	BioLegend	T cell differentiation
	CD8	PerCPTM	301030	RPA-T8	BioLegend	CD8 T, NK, and NKT‐Like cells
	CD4	PerCPTM	130-121-182	REAL103	Miltenyi Biotec	CD4 T cells
	CD3	PE	130-116-560	REAL104	Miltenyi Biotec	Pan T cell, NKT‐Like cells
	CD127	PE	351304	A019D5	BioLegend	Cytokine receptor; T cell differentiation
	CD27	APC	302810	O323	BioLegend	T and B cell differentiation
	CD25	APC	130-116-230	REAL128	Miltenyi Biotec	Regulatory T cells
	CD45RA	FITC	130-112-079	REAL164	Miltenyi Biotec	T cell and dendritic cell differentiation
	Viability	LIVE/DEADTM Fixable Green	L23105	-	Invitrogen	Dead cell exclusion
6	Viability	LIVE/DEADTM Fixable Near-IR	L34975	-	Invitrogen	Dead cell exclusion
	CCR6	PE/CyTM7	353418	G034E3	BioLegend	Chemokine receptor; T cell and B cell differentiation
	CCR7	PE/DazzleTM 594	353236	G043H7	BioLegend	T cell differentiation
	CD11c	VioBlue®	130-120-032	REA618	Miltenyi Biotec	Dendritic Cell differentiation
	CD123	Alexa Fluor® 700	306039	6H6	BioLegend	Plasmacytoid dendritic cells
	CD4	FITC	300506	RPA-T4	BioLegend	CD4 T cells
	CD14	Alexa Fluor® 647	367128	63D3	BioLegend	Monocyte differentiation
	CD141	FITC	11141942	JAA17	FisherSci	Dendritic cell differentiation
	CD159a	PE/CyTM7	375114	S19004C	BioLegend	NK, NKT‐Like, and γδ T cell activation/differentiation
	CD16	APC/CyTM7	302018	3G8	BioLegend	Monocyte, NK cell, and dendritic cell differentiation
	CD19	PE/CyTM5	302209	HIB19	BioLegend	B cells
	CD1c	PE/DazzleTM 594	331532	L161	BioLegend	Dendritic cells, NKT‐Like cells
	CD20	Alexa Fluor® 700	302322	2H7	BioLegend	B cells
	CD25	Alexa Fluor® 647	302618	BC96	BioLegend	Regulatory T cells
	CD28	PE/CyTM5	302910	CD28.2	BioLegend	T cell and NK cell differentiation
	CD56	PE	318306	HCD56	BioLegend	Pan NK cell, γδ T cell activation
	CXCR5	PE	356904	J252D4	BioLegend	Chemokine receptor; T cell differentiation
	IgM	APC/CyTM7	314520	MHM-88	BioLegend	B cell differentiation
	TCRγδ	VioBlue®	130-113-507	11F2	Miltenyi Biotec	Pan γδ T cell
7	CD45	VioBlue®	130-110-775	REA747	Miltenyi Biotec	Leukocytes
	CD45	Krome OrangeTM	A96416	J33	Beckman Coulter	Leukocytes
	CD45	FITC	304005	HI30	BioLegend	Leukocytes
	CD45	Alexa Fluor® 647	304020	HI30	BioLegend	Leukocytes
	CD45	Alexa Fluor® 700	368513	2D1	BioLegend	Leukocytes
	CD45	APC/CyTM7	368515	2D1	BioLegend	Leukocytes
	CD45	PE	304008	HI30	BioLegend	Leukocytes
	CD45	PE/DazzleTM 594	304051	HI30	BioLegend	Leukocytes
	CD45	PE/CyTM5	304009	HI30	BioLegend	Leukocytes
	CD45	PE/CyTM7	25-0459-41	HI30	Invitrogen	Leukocytes
8	TCRγδ	VioBlue®	130-113-507	11F2	Miltenyi Biotec	Pan γδ T cell
	Viability	Zombie YellowTM	423103	-	BioLegend	Dead cell exclusion
	CD4	FITC	300506	RPA-T4	BioLegend	CD4 T cells
	CD28	PE/CyTM5	302910	CD28.2	BioLegend	T cell and NK cell differentiation
	CXCR5	PE	356904	J252D4	BioLegend	Chemokine receptor; T cell differentiation
	CCR7	PE/DazzleTM 594	353236	G043H7	BioLegend	T cell differentiation
	CCR6	PE/CyTM7	353418	G034E3	BioLegend	Chemokine receptor; T cell and B cell differentiation
	CD25	Alexa Fluor® 647	302618	BC96	BioLegend	Regulatory T cells
	CD20	Alexa Fluor® 700	302322	2H7	BioLegend	B cells
	CD16	APC/CyTM7	302018	3G8	BioLegend	Monocyte, NK cell, and dendritic cell differentiation
	CD11c	VioBlue®	130-120-032	REA618	Miltenyi Biotec	Dendritic Cell differentiation
	CD141	FITC	11141942	JAA17	FisherSci	Dendritic cell differentiation
	CD19	PE/CyTM5	302209	HIB19	BioLegend	B cells
	CD56	PE	318306	HCD56	BioLegend	Pan NK cell, γδ T cell activation
	CD1c	PE/DazzleTM 594	331532	L161	BioLegend	Dendritic cells, NKT‐Like cells
	CD159a	PE/CyTM7	375114	S19004C	BioLegend	NK, NKT‐Like, and γδ T cell activation/differentiation
	CD14	Alexa Fluor® 647	367128	63D3	BioLegend	Monocyte differentiation
	CD123	Alexa Fluor® 700	306039	6H6	BioLegend	Plasmacytoid dendritic cells
	IgM	APC/CyTM7	314520	MHM-88	BioLegend	B cell differentiation
	IgG	VioBlue®	130-119-881	IS11-3B2.2.3	Miltenyi Biotec	B cell differentiation
	IgD	FITC	348206	IA6-2	BioLegend	B cell differentiation
	CD8	PE/CyTM5	301010	RPA-T8	BioLegend	CD8 T, NK, and NKT‐Like cells
	CD159c	PE	375004	S19005E	BioLegend	NK cell differentiation
	CD38	PE/DazzleTM 594	356630	HB-7	BioLegend	Monocyte, dendritic cell, T cell, and B cell activation/differentiation
	CD57	PE/CyTM7	393310	QA17A04	BioLegend	NK and CD8+ T cell immune senescence
	CD27	Alexa Fluor® 647	393206	QA17A18	BioLegend	T and B cell differentiation
	CD2	Alexa Fluor® 700	300238	RPA-2.10	BioLegend	NK cell differentiation
	HLA-DR	APC/CyTM7	307618	L243	BioLegend	T cell and monocyte activation, NK cell lineage discrimination, dendritic cell lineage marker
	CD3	Brilliant Violet 510TM	317331	OKT3	BioLegend	Pan T cell, NKT‐Like cells
	CD127	Brilliant Violet 650TM	351326	A019D5	BioLegend	Cytokine receptor; T cell differentiation
	CD45RA	PerCP/CyTM5.5	304122	HI100	BioLegend	T cell and dendritic cell differentiation
9 (a)	TCRγδ	VioBlue®	130-113-507	11F2	Miltenyi Biotec	Pan γδ T cell
	Viability	Zombie YellowTM	423103	-	BioLegend	Dead cell exclusion
	CXCR3	FITC	353704	G025H7	BioLegend	Chemokine receptor; Dendritic cell, T cell, and B cell differentiation
	CD45	Krome OrangeTM	A96416	J33	Beckman Coulter	Leukocytes
	CD28	PE/CyTM5	302910	CD28.2	BioLegend	T cell and NK cell differentiation
	CXCR5	PE	356904	J252D4	BioLegend	Chemokine receptor; T cell differentiation
	CCR7	PE/DazzleTM 594	353236	G043H7	BioLegend	T cell differentiation
	CCR6	PE/CyTM7	353418	G034E3	BioLegend	Chemokine receptor; T cell and B cell differentiation
	CD25	Alexa Fluor® 647	302618	BC96	BioLegend	Regulatory T cells
	CD20	Alexa Fluor® 700	302322	2H7	BioLegend	B cells
	CD16	APC/CyTM7	302018	3G8	BioLegend	Monocyte, NK cell, and dendritic cell differentiation
	CD11c	VioBlue®	130-120-032	REA618	Miltenyi Biotec	Dendritic Cell differentiation
	CD141	FITC	11141942	JAA17	FisherSci	Dendritic cell differentiation
	CD19	PE/CyTM5	302209	HIB19	BioLegend	B cells
	CD56	PE	318306	HCD56	BioLegend	Pan NK cell, γδ T cell activation
	CD1c	PE/DazzleTM 594	331532	L161	BioLegend	Dendritic cells, NKT‐Like cells
	CD159a	PE/CyTM7	375114	S19004C	BioLegend	NK, NKT‐Like, and γδ T cell activation/differentiation
	CD14	Alexa Fluor® 647	367128	63D3	BioLegend	Monocyte differentiation
	CD123	Alexa Fluor® 700	306039	6H6	BioLegend	Plasmacytoid dendritic cells
	IgM	APC/CyTM7	314520	MHM-88	BioLegend	B cell differentiation
	CD4	Krome OrangeTM	A96417	13B8.2	Beckman Coulter	CD4 T and NKT‐Like cells
	IgG	VioBlue®	130-119-881	IS11-3B2.2.3	Miltenyi Biotec	B cell differentiation
	IgD	FITC	348206	IA6-2	BioLegend	B cell differentiation
	CD8	PE/CyTM5	301010	RPA-T8	BioLegend	CD8 T, NK, and NKT‐Like cells
	CD159c	PE	375004	S19005E	BioLegend	NK cell differentiation
	CD38	PE/DazzleTM 594	356630	HB-7	BioLegend	Monocyte, dendritic cell, T cell, and B cell activation/differentiation
	CD57	PE/CyTM7	393310	QA17A04	BioLegend	NK and CD8+ T cell immune senescence
	CD27	Alexa Fluor® 647	393206	QA17A18	BioLegend	T and B cell differentiation
	CD2	Alexa Fluor® 700	300238	RPA-2.10	BioLegend	NK cell differentiation
	HLA-DR	APC/CyTM7	307618	L243	BioLegend	T cell and monocyte activation, NK cell lineage discrimination, dendritic cell lineage marker
	CD3	Krome OrangeTM	B00068	UCHT1	Beckman Coulter	Pan T cell, NKT‐Like cells
	CD127	Brilliant Violet 650TM	351326	A019D5	BioLegend	Cytokine receptor; T cell differentiation
	CD45RA	PerCP/CyTM5.5	304122	HI100	BioLegend	T cell and dendritic cell differentiation
9 (b)	Mouse IgG1, κ	Alexa Fluor® 647	400135	MOPC-21	BioLegend	Isotype Control
	Mouse IgG2b, κ	PE/CyTM7	400325	MPC-11	BioLegend	Isotype Control
10	Viability	Zombie YellowTM	423103	-	BioLegend	Dead cell exclusion
12	CD1c	APC	331523	L161	BioLegend	Dendritic cells, NKT‐Like cells
	CD159a	APC	375107	S19004C	BioLegend	NK, NKT‐Like, and γδ T cell activation/differentiation
	CD141	FITC	11141942	JAA17	FisherSci	Dendritic cell differentiation
	CD57	FITC	359603	HNK-1	BioLegend	NK and CD8+ T cell immune senescence
