# Supplementary material for: High-dimensional multi-pass flow cytometry via spectrally encoded cellular barcoding
Source: Nat Biomed Eng. Author manuscript; Available in PMC 2024 Mar 27. (PMC10963263; doi:10.1038/s41551-023-01144-9)
Supplement: Main Figure Antibody List [file NIHMS1955381-supplement-Main_Figure_Antibody_List.xlsx]

## Sheet: Figs
Figure	Antigen or Marker	Fluorophore	Catalog no.	Clone	Supplier	Description
2 (d)	β2M	N/A	316308	2M2	BioLegend	MHC class I protein expressed on all nucleated cells
	CD3	PE	300408	UCHT1	BioLegend	Pan T cell, NKT‐Like cells
	CD45	Pacific BlueTM	368540	2D1	BioLegend	Leukocytes
	CD14	APC	301808	M5E2	BioLegend	Monocyte differentiation
	CD19	FITC	302256	HIB19	BioLegend	B cells
	Viability	Zombie AquaTM	423102	-	BioLegend	Dead cell exclusion
3 (f)	Viability	LIVE/DEADTM Fixable Near-IR	L34975	-	Invitrogen	Dead cell exclusion
	CD45	FITC	304005	HI30	BioLegend	Leukocytes
	CD3	Pacific BlueTM	300431	UCHT1	BioLegend	Pan T cell, NKT‐Like cells
	CD19	Brilliant Violet 605TM	302244	HIB19	BioLegend	B cells
	CD14	APC	301808	M5E2	BioLegend	Monocyte differentiation
4	CD3	FITC	130-122-663	REAL104	Miltenyi Biotec	Pan T cell, NKT‐Like cells
	CD4	VioBlue®	130-118-942	REAL103	Miltenyi Biotec	CD4 T cells
	CD8	VioGreen®	130-122-719	REAL100	Miltenyi Biotec	CD8 T, NK, and NKT‐Like cells
	CD45	PerCPTM	130-124-865	REAL258	Miltenyi Biotec	Leukocytes
	IFNγ	PE	506506	B27	BioLegend	Cytokine secreting cells (mostly NK & T cells)
	TNFα	APC	502912	MAb11	BioLegend	Cytokine/adipokine secreteing cells (mostly monocytes, macrophages, neutrophils, NK & T cells)
	CD3	Brilliant Violet 421TM	300433	UCHT1	BioLegend	Pan T cell, NKT‐Like cells
	CD4	Spark VioletTM 538	344673	SK3	BioLegend	CD4 T cells
	CD8	PE/CyTM5	301009	RPA-T8	BioLegend	CD8 T, NK, and NKT‐Like cells
	CD45	FITC	304005	HI30	BioLegend	Leukocytes
	CD14	Brilliant Violet 605TM	301834	M5E2	BioLegend	Monocyte differentiation
	Viability	LIVE/DEADTM Fixable Near-IR	L34975	-	Invitrogen	Dead cell exclusion
5 (a) (c) (d)	CCR7	Brilliant Violet 421TM	353208	G043H7	BioLegend	T cell differentiation
	CD8	PerCPTM	301030	RPA-T8	BioLegend	CD8 T, NK, and NKT‐Like cells
	CD4	PerCPTM	130-121-182	REAL103	Miltenyi Biotec	CD4 T cells
	CD3	PE	130-116-560	REAL104	Miltenyi Biotec	Pan T cell, NKT‐Like cells
	CD127	PE	351304	A019D5	BioLegend	Cytokine receptor; T cell differentiation
	CD27	APC	302810	O323	BioLegend	T and B cell differentiation
	CD25	APC	130-116-230	REAL128	Miltenyi Biotec	Regulatory T cells
	CD45RA	FITC	130-112-079	REAL164	Miltenyi Biotec	T cell and dendritic cell differentiation
	Viability	LIVE/DEADTM Fixable Green	L23105	-	Invitrogen	Dead cell exclusion
6 (a) (b) (c)	CD45	PE	304008	HI30	BioLegend	Leukocytes
	CD45	PE/CyTM5	304009	HI30	BioLegend	Leukocytes
	CD45	PE/DazzleTM 594	304051	HI30	BioLegend	Leukocytes
	CD45	PE/CyTM7	25-0459-41	HI30	Invitrogen	Leukocytes
	CD45	Alexa Fluor® 647	304020	HI30	BioLegend	Leukocytes
	CD45	APC	304012	HI30	BioLegend	Leukocytes
	CD45	Alexa Fluor® 700	368513	2D1	BioLegend	Leukocytes
	CD45	APC/CyTM7	368515	2D1	BioLegend	Leukocytes
	CD45	FITC	304005	HI30	BioLegend	Leukocytes
	CD45	VioBlue®	130-110-775	REA747	Miltenyi Biotec	Leukocytes
	CD45	Brilliant Violet 421TM	304031	HI30	BioLegend	Leukocytes
	CD45	Pacific BlueTM	304021	HI30	BioLegend	Leukocytes
	CD45	Krome OrangeTM	A96416	J33	Beckman Coulter	Leukocytes
	CD45	Brilliant Violet 650TM	304043	HI30	BioLegend	Leukocytes
	CD45	Brilliant Violet 605TM	304042	HI30	BioLegend	Leukocytes
	CD3	PE	300408	UCHT1	BioLegend	Pan T cell, NKT‐Like cells
	HLA-DR	APC	307610	L243	BioLegend	Antigen presenting cells
	CD4	PE	317410	OKT4	BioLegend	CD4 T cells
	CD20	FITC	302304	2H7	BioLegend	B cells
	CD14	APC	301808	M5E2	BioLegend	Monocyte differentiation
	CD56	Brilliant Violet 421TM	318327	HCD56	BioLegend	Pan NK cell, γδ T cell activation
6 (d), 7 (a) (b) (c), 8	TCRγδ	VioBlue®	130-113-507	11F2	Miltenyi Biotec	Pan γδ T cell
	Viability	Zombie YellowTM	423103	-	BioLegend	Dead cell exclusion
	CD4	FITC	300506	RPA-T4	BioLegend	CD4 T cells
	CD28	PE/CyTM5	302910	CD28.2	BioLegend	T cell and NK cell differentiation
	CXCR5	PE	356904	J252D4	BioLegend	Chemokine receptor; T cell differentiation
	CCR7	PE/DazzleTM 594	353236	G043H7	BioLegend	T cell differentiation
	CCR6	PE/CyTM7	353418	G034E3	BioLegend	Chemokine receptor; T cell and B cell differentiation
	CD25	Alexa Fluor® 647	302618	BC96	BioLegend	Regulatory T cells
	CD20	Alexa Fluor® 700	302322	2H7	BioLegend	B cells
	CD16	APC/CyTM7	302018	3G8	BioLegend	Monocyte, NK cell, and dendritic cell differentiation
	CD11c	VioBlue®	130-120-032	REA618	Miltenyi Biotec	Dendritic Cell differentiation
	CD141	FITC	11141942	JAA17	FisherSci	Dendritic cell differentiation
	CD19	PE/CyTM5	302209	HIB19	BioLegend	B cells
	CD56	PE	318306	HCD56	BioLegend	Pan NK cell, γδ T cell activation
	CD1c	PE/DazzleTM 594	331532	L161	BioLegend	Dendritic cells, NKT‐Like cells
	CD159a	PE/CyTM7	375114	S19004C	BioLegend	NK, NKT‐Like, and γδ T cell activation/differentiation
	CD14	Alexa Fluor® 647	367128	63D3	BioLegend	Monocyte differentiation
	CD123	Alexa Fluor® 700	306039	6H6	BioLegend	Plasmacytoid dendritic cells
	IgM	APC/CyTM7	314520	MHM-88	BioLegend	B cell differentiation
	IgG	VioBlue®	130-119-881	IS11-3B2.2.3	Miltenyi Biotec	B cell differentiation
	IgD	FITC	348206	IA6-2	BioLegend	B cell differentiation
	CD8	PE/CyTM5	301010	RPA-T8	BioLegend	CD8 T, NK, and NKT‐Like cells
	CD159c	PE	375004	S19005E	BioLegend	NK cell differentiation
	CD38	PE/DazzleTM 594	356630	HB-7	BioLegend	Monocyte, dendritic cell, T cell, and B cell activation/differentiation
	CD57	PE/CyTM7	393310	QA17A04	BioLegend	NK and CD8+ T cell immune senescence
	CD27	Alexa Fluor® 647	393206	QA17A18	BioLegend	T and B cell differentiation
	CD2	Alexa Fluor® 700	300238	RPA-2.10	BioLegend	NK cell differentiation
	HLA-DR	APC/CyTM7	307618	L243	BioLegend	T cell and monocyte activation, NK cell lineage discrimination, dendritic cell lineage marker
	CD3	Brilliant Violet 510TM	317331	OKT3	BioLegend	Pan T cell, NKT‐Like cells
	CD127	Brilliant Violet 650TM	351326	A019D5	BioLegend	Cytokine receptor; T cell differentiation
	CD45RA	PerCP/CyTM5.5	304122	HI100	BioLegend	T cell and dendritic cell differentiation

## Sheet: Fig 5
Antigen	Fluorophore	Catalog no.	Clone	Supplier	# of tests per vial	Cost before discounts	Anticipated cost after discounts	Actual cost before tax & freight	Cost per test	Test size (uL) per titration	# of tests given titration	Cost per test based on titration	Description
CD57	Alexa Fluor 700	105701A0	HI57a	AAT Bioquest	100	150	150						NK and CD8+ T cell immune senescence
CCR6	PE-Cy7	353418	G034E3	BioLegend	100	295	221.25	221.25	2.2125	2	250	0.885	Chemokine receptor; T cell and B cell differentiation
CCR7	PE-Dazzle594	353236	G043H7	BioLegend	100	325	243.75	243.75	2.4375	2	250	0.975	T cell differentiation
CD11c	VioBlue	130-120-032	REA618	Miltenyi	100	327	327	327	3.27	0.5	1000	0.327	Dendritic Cell differentiation
CD123	PE-Cy5	306008	6H6	BioLegend	100	250	187.5	187.5	1.875	1	500	0.375	Plasmacytoid dendritic cells
CD127	BV650	351326	A019D5	BioLegend	100	405	303.75	303.75	3.0375	5	100	3.0375	Cytokine receptor; T cell differentiation
CD14	Alexa Fluor 647	367128	63D3	BioLegend	100	225	168.75	168.75	1.6875	1	500	0.3375	Monocyte differentiation
CD141	FITC	11141942	JAA17	FisherSci	100	254	254	254	2.54	5	100	2.54	Dendritic cell differentiation
CD159a	PE-Cy7	375114	S19004C	BioLegend	100	350	262.5	262.5	2.625	2	250	1.05	NK, NKT‐Like, and γδ T cell activation/differentiation
CD159c	PE	375004	S19005E	BioLegend	100	335	251.25	251.25	2.5125	2	250	1.005	NK cell differentiation
CD16	APC-Cy7	302018	3G8	BioLegend	100	265	198.75	198.75	1.9875	0.5	1000	0.19875	Monocyte, NK cell, and dendritic cell differentiation	ordered Feb 12th
CD16	APC-Cy7	360709	B73.1	BioLegend	25	115	86.25	86.25	3.45	0.5	1000	0.08625	Monocyte, NK cell, and dendritic cell differentiation	ordered Feb 15th
CD19	PE-Cy7	363012	SJ25C1	BioLegend	100	275	206.25		0		#DIV/0!	#DIV/0!	B cells
CD19	Alexa Fluor 700	363034	SJ25C1	BioLegend	100	295	221.25	221.25	2.2125	1	500	0.4425	B cells
CCR5	Alexa Fluor 647	313712	HEK/1/85a	BioLegend	100	255	191.25		0		#DIV/0!	#DIV/0!	Chemokine receptor; Monocyte, dendritic cell, T cell, and B cell differentiation
CD1c	PE-Dazzle594	331532	L161	BioLegend	100	315	236.25	236.25	2.3625	1	500	0.4725	Dendritic cells, NKT‐Like cells
CD2	Alexa Fluor 700	300238	RPA-2.10	BioLegend	100	315	236.25	236.25	2.3625	1	500	0.4725	NK cell differentiation
CD20	Alexa Fluor 700	302322	2H7	BioLegend	100ug	225	168.75	168.75	1.6875	0.5	1000	0.16875	B cells
CD25	Alexa Fluor 647	302618	BC96	BioLegend	100	225	168.75	168.75	1.6875	4	125	1.35	Regulatory T cells
CD27	Alexa Fluor 647	393206	QA17A18	BioLegend	100	225	168.75	168.75	1.6875	2	250	0.675	T and B cell differentiation
CD28	PE-Cy5	302910	CD28.2	BioLegend	100	250	187.5	187.5	1.875	2	250	0.75	T cell and NK cell differentiation
CD3	Krome Orange	B00068	UCHT1	Beckman Coulter	100	579	434.25	434.25	4.3425	5	100	4.3425	Pan T cell, NKT‐Like cells
CD38	PE-Dazzle594	356630	HB-7	BioLegend	100	295	221.25	221.25	2.2125	1	500	0.4425	Monocyte, dendritic cell, T cell, and B cell activation/differentiation
CD39	FITC	328206	A1	BioLegend	100	195	146.25		0		#DIV/0!	#DIV/0!	B cell, Tregs, and monocyte differentiation
CD4	Krome Orange	A96417	13B8.2	Beckman Coulter	0.5mL	442	331.5	331.5	3.315	5	100	3.315	CD4 T and NKT‐Like cells
CD45	Krome Orange	A96416	J33	Beckman Coulter	100	720	540	540	5.4	1.5	333.333	1.62	Leukocytes
CD25	PE	302606	BC96	BioLegend	100	85	63.75		0		#DIV/0!	#DIV/0!	Regulatory T cells
CD45RA	PerCP-Cy5.5	304122	HI100	BioLegend	100	250	187.5	187.5	1.875	1	500	0.375	T cell and dendritic cell differentiation
CD337	PE-Dazzle	325232	P30-15	BioLegend	100	335	251.25		0		#DIV/0!	#DIV/0!	NK cell differentiation
CD56	PE	318306	HCD56	BioLegend	100	220	165	165	1.65	1	500	0.33	Pan NK cell, γδ T cell activation
PD-1	PE-Cy7	329918	EH12.2H7	BioLegend	100	325	243.75		0		#DIV/0!	#DIV/0!	T cell inhibitory receptor
CD314	PE-Cy7	320812	1D11	BioLegend	100	265	198.75		0		#DIV/0!	#DIV/0!	NK cell differentiation
CD57	PE-Cy7	393310	QA17A04	BioLegend	100	285	213.75	213.75	2.1375	1	500	0.4275	NK and CD8+ T cell immune senescence
CD95	Alexa Fluor 647	305618	DX2	BioLegend	100	250	187.5		0		#DIV/0!	#DIV/0!	T cell and B cell differentiation
CD8	PE-Cy5	301010	RPA-T8	BioLegend	100	235	176.25	176.25	1.7625	3	166.667	1.0575	CD8 T, NK, and NKT‐Like cells
CXCR3	FITC	353704	G025H7	BioLegend	100	245	183.75	183.75	1.8375	1	500	0.3675	Chemokine receptor; Dendritic cell, T cell, and B cell differentiation
CD45RA	APC-Cy7	304128	HI100	BioLegend	100	305	228.75		0		#DIV/0!	#DIV/0!	T cell and dendritic cell differentiation
CXCR5	PE	356904	J252D4	BioLegend	100	310	232.5	232.5	2.325	1	500	0.465	Chemokine receptor; T cell differentiation
HLA-DR	APC-Cy7	307618	L243	BioLegend	100	265	198.75	198.75	1.9875	2	250	0.795	T cell and monocyte activation, NK cell lineage discrimination, dendritic cell lineage marker
CD127	BV650	351326	A019D5	BioLegend	100	405	303.75		0		#DIV/0!	#DIV/0!	Cytokine receptor; T cell differentiation
IgD	FITC	348206	IA6-2	BioLegend	100	215	161.25	161.25	1.6125	2	250	0.645	B cell differentiation
IgG	VioBlue	130-119-881	IS11-3B2.2.3	Miltenyi	100	332	282.2	332	3.32	1	500	0.664	B cell differentiation
IgM	APC-Cy7	314520	MHM-88	BioLegend	100	295	221.25	221.25	2.2125	0.5	1000	0.22125	B cell differentiation
Live/dead	Zombie Yellow	423103	-	BioLegend	100	75	56.25	56.25	0.5625	3	166.667	0.3375	Viability
TCRγδ	VioBlue	130-113-507	11F2	Miltenyi	100	332	332	332	3.32	2	250	1.328	Pan γδ T cell
CD24	VioBlue	130-112-662	REA832	Miltenyi	100	332	282.2		0				B cell differentiation
CD159a	Alexa Fluor 700	FAB1059N-100	131411	R&D systems	100	349	349		0				NK, NKT‐Like, and γδ T cell activation/differentiation

## Sheet: Fig 6
Antigen	Fluorophore	Catalog no.	Clone	Supplier	# of tests per vial	Cost before discounts	Anticipated cost after discounts	Actual cost before tax & freight	Cost per test	Test size (uL) per titration	# of tests given titration	Cost per test based on titration	Description
CD3	FITC	130-122-663	REAL104	Miltenyi
CD4	VioBlue	130-118-942	REAL103	Miltenyi
CD8	VioGreen	130-122-719	REAL100	Miltenyi
CD45	PerCP	130-124-865	REAL258	Miltenyi
IFNγ	PE	506506	B27	BioLegend
TNFα	APC	502912	MAb11	BioLegend
CD3	BV421	300433	UCHT1	BioLegend
CD4	SparkViolet 538	344673	SK3	BioLegend
CD8	PE/Cy5	301009	RPA-T8	BioLegend
CD45	FITC	304005	HI30	BioLegend
CD14	BV605	301834	M5E2	BioLegend
N/A	LIVE/DEAD Fixable Near IR	L34975	N/A	Invitrogen
